# Supplementary material for: Virus-Induced Gene Silencing (VIGS): A Powerful Tool for Crop Improvement and Its Advancement towards Epigenetics
Source: Int J Mol Sci. 2023 Mar 15;24(6):5608. doi: 10.3390/ijms24065608 (PMC10057534; doi:10.3390/ijms24065608)
Supplement: Supplementary file 1 [file ijms-24-05608-s001.zip]

Archive with 1 entries (1 files):
- ijms-2177484-supplementary.pdf
